# Supplementary material for: Effects of genetic and environmental factors on variations of seed heteromorphism in Suaeda aralocaspica
Source: AoB Plants. 2020 Aug 24;12(5):plaa044. doi: 10.1093/aobpla/plaa044 (PMC7546916; doi:10.1093/aobpla/plaa044)
Supplement: plaa044_suppl_Supplementary_Data [file plaa044_suppl_supplementary_data.xlsx]

## Sheet: Fig.5
		qPCR analysis of expression patterns of SaANS, SaBAN, SaTT12, and SaABI3 genes in seeds from different positions and different development times.
		SaANS	A:Y1	A:Y2	A:Y3	A:Y4	A:Y5	A:Y6	B:Y1	B:Y2	B:Y3	B:Y4	B:Y5	B:Y6	A:Y1	A:Y2	A:Y3	A:Y4	A:Y5	A:Y6	B:Y1	B:Y2	B:Y3	B:Y4	B:Y5	B:Y6
			1 d						9 d						18 d						27 d
		a1+a3	0.954432	1.00083	0.863953	1.00428	1.0753	1.12687	0.998944	1.08757	1.01378	0.78285	0.916093	1.28346	1.30817	1.25827	0.970069	0.996484	0.785817	0.799779	0.841148	1.08616	0.811732	0.933934	1.32818	1.08705
		a2+b2	0.859976	0.85623	1.1965	0.0970639	1.23279	0.848513	0.205364	0.233143	0.440965	0.154833	0.208992	0.0106569	1.42468	1.29885	1.90716	2.49938	1.13268	1.14671	0.949422	0.712925	1.24252	0.892821	1.05254	1.06263
		b4+b5	1.59028	1.78349	1.16538	1.45998	1.43263	1.32814	0.577198	0.551769	1.09287	1.05991	0.915761	0.992041	0.78742	1.16687	0.24923	0.757618	0.973857	0.789523	0.869057	0.928823	0.95241	0.55904	0.983291	1.42184
		b1+b3	1.40478	1.39962	1.77054	1.98122	1.62227	2.44482	0.716766	0.626997	0.868819	0.749511	0.641148	0.575652	1.30222	1.25768	1.23962	1.05839	1.13708	0.827476	1.03326	0.953124	0.940305	0.836081	0.825197	0.917594
		SaBAN	A:Y1	A:Y2	A:Y3	A:Y4	A:Y5	A:Y6	B:Y1	B:Y2	B:Y3	B:Y4	B:Y5	B:Y6	A:Y1	A:Y2	A:Y3	A:Y4	A:Y5	A:Y6	B:Y1	B:Y2	B:Y3	B:Y4	B:Y5	B:Y6
			1 d						9 d						18 d						27 d
		a1+a3	1.05132	1.03319	0.787201	1.00702	1.05837	1.105	1.13876	1.28298	1.21087	0.829809	0.765592	0.894025	1.53731	1.56791	0.955607	0.943679	0.632583	0.727273	0.924712	1.07734	0.789147	0.974487	1.32274	0.986802
		a2+b2	0.107631	1.18234	1.30479	0.00860124	0.786835	1.08996	0.184359	0.184966	0.41202	0.286591	0.358956	0.726843	0.785239	0.656577	2.04284	2.45466	0.344595	0.943921	0.569995	0.617597	0.891181	0.692924	0.981944	0.830241
		b4+b5	1.79233	2.20186	1.17585	1.48146	1.25564	0.981622	0.645728	0.60401	0.858052	0.957843	1.00397	1.07871	0.678928	0.90964	0.815506	0.758197	0.0412506	0.870045	1.0583	1.02921	1.20914	0.791927	1.23739	1.59811
		b1+b3	1.28229	1.35275	1.3215	1.35453	1.31289	1.27137	0.702337	0.657139	0.905097	0.780122	0.751481	0.712712	1.00561	0.915525	1.07611	1.15103	0.964	0.664855	1.26276	1.36324	1.12832	0.979383	1.15087	1.28458
		SaTT12	A:Y1	A:Y2	A:Y3	A:Y4	A:Y5	A:Y6	B:Y1	B:Y2	B:Y3	B:Y4	B:Y5	B:Y6	A:Y1	A:Y2	A:Y3	A:Y4	A:Y5	A:Y6	B:Y1	B:Y2	B:Y3	B:Y4	B:Y5	B:Y6
			1 d						9 d						18 d						27 d
		a1+a3	1.00558	0.917256	0.858926	0.915428	1.25169	1.10158	0.7416	1.27614	1.0248	1.1664	0.899127	1.05665	1.48193	1.50767	0.788462	1.25936	1.08643	0.567653	0.737478	0.826808	0.917434	1.03158	1.28416	1.39204
		a2+b2	0.702406	0.685614	0.369872	0.398177	0.370732	0.394775	0.264139	0.266266	0.420694	0.410836	0.509776	0.568311	0.723343	0.669809	0.553616	0.506543	0.267697	0.52859	0.679828	0.677518	1.18331	1.23531	0.913242	0.900981
		b4+b5	1.27201	1.11867	1.47034	1.43115	1.34913	1.29692	0.589379	0.54266	1.0164	1.06268	1.52119	1.83665	0.819312	1.02952	0.847718	0.849105	0.694326	0.823471	0.695714	0.708652	0.524209	0.607074	0.786118	0.930143
		b1+b3	0.804812	0.776845	0.686205	0.701101	1.08089	1.24796	0.779273	0.840994	0.922254	1.12438	0.678226	0.651806	0.86595	0.830925	0.696085	0.774749	0.778309	0.853143	0.973862	0.931174	0.973753	0.886075	1.04657	1.03108
		SaABI3	A:Y1	A:Y2	A:Y3	A:Y4	A:Y5	A:Y6	B:Y1	B:Y2	B:Y3	B:Y4	B:Y5	B:Y6	A:Y1	A:Y2	A:Y3	A:Y4	A:Y5	A:Y6	B:Y1	B:Y2	B:Y3	B:Y4	B:Y5	B:Y6
			1 d						9 d						18 d						27 d
		a1+a3	0.728744	0.728459	1.27213	1.48077	1.05253	1.16045	1.18209	1.22199	0.791069	1.01323	0.929388	0.941609	0.952828	0.985084	0.991643	1.0382	1.00052	1.03485	0.865764	0.819931	0.811412	1.0442	1.30106	1.27791
		a2+b2	3.25982	3.25929	3.2577	3.40194	3.30941	3.0681	8.47546	8.64685	8.38308	8.49479	7.91738	9.41526	3.90993	5.05013	3.48795	3.57529	3.60656	3.82973	1.68166	1.50982	1.71504	1.86538	1.03588	1.07073
		b4+b5	0.993156	0.425218	0.0386758	1.81186	1.33249	1.35754	0.841331	0.121041	0.151029	0.564394	1.67383	1.69636	1.71386	1.70267	1.36597	1.20094	0.941795	1.27059	0.932236	0.894554	0.696222	0.832114	0.767842	0.875192
		b1+b3	1.10027	1.26016	1.96005	1.84386	0.163212	0.171385	8.02423	4.88999	5.57722	3.93152	5.12471	5.91564	2.45199	2.8229	1.55518	1.7128	2.05709	1.73239	1.18295	1.05395	1.14908	1.43824	1.07607	0.994206

## Sheet: Fig.6
	A	Precipitation (mm)							B	Illumination (h)							C	Average temperature (℃)
			2008	2009	2010	2011	2012				2008	2009	2010	2011	2012				2008	2009	2010	2011	2012
		Jan	1.8	2.5	17.1	5.8	3.5			Jan	126.5	68.1	111.1	137.4	99.5			Jan	-23.5	-15.7	-15.3	-26.7	-20.3
		Feb	2.2	6.9	12.8	10.8	5.7			Feb	136.3	118.2	118.3	100.5	158.5			Feb	-15.9	-12.2	-16.4	-11.4	-15.1
		Mar	20	12.8	31.1	8.2	4.2			Mar	257.6	260	222.6	227.1	239.1			Mar	5	1.8	-7.3	-9	0.2
		Apr	35.5	17.3	15	15	7.3			Apr	263.8	288.3	283.2	272.5	309.3			Apr	11.7	14.4	9.6	14	14.8
		May	8.4	22.2	18.6	27.3	10.8			May	324.7	302.9	309.1	300.8	353			May	22.1	18.3	18.2	19.1	20.5
		Jun	11.9	25.8	49.9	33.7	13.3			Jun	305.8	326.3	310.2	296.2	322.9			Jun	25.7	23.1	24.1	25	26
		Jul	13.8	2.6	12.8	23.8	16.5			Jul	321.8	324.4	290.6	342.5	333.5			Jul	26.4	25.7	25.8	25.7	26.2
		Aug	14	7	1.9	21.2	21.8			Aug	304.6	320.2	300	275.1	352.6			Aug	23.5	23.5	23.9	24.2	24.2
		Sep	0.2	7.3	6.8	0.2	11.8			Sep	291.8	277.7	278.3	305.4	287.6			Sep	17.4	17.6	18	17.8	17.5
		Oct	9.4	4.9	20.8	24.3	17.5			Oct	238.2	252.2	227.1	228.9	253.6			Oct	9	10.1	9.1	9.3	7.8
		Nov	5.1	31.1	18.5	10.2	15			Nov	170	124	157.6	96.9	160.5			Nov	-1	-3.7	-0.4	-0.4	-5.4
		Dec	7.3	7	16.1	2.4	16.4			Dec	121.3	83.1	136.5	68.1	82.6			Dec	-13.5	-16.3	-13.3	-11.5	-18.7
		D	Annual precipitation (mm)						E	Hetero-seed percentage (%)
			2008	2009	2010	2011	2012				Brown			Black large			Black small
			129.6	147.4	221.4	182.9	143.8			2008	84.73	83.43	83.94	3.46	3.65	4.51	11.82	12.92	11.55
										2009	14.37	31.31	39.68	33.84	15.62	21.05	51.78	26.7	39.27
										2010	70.37	81.63	75.25	10.65	6.802	9.793	14.81	10.54	13.91
										2011	25.325	42.242	32.8	53.885	36.895	51.612	20.265	21.69	15.58
										2012	38.4615	38.4615	35.7143	30.7692	30.7692	28.5714	30.7692	30.7692	35.7143
									F	Germination (%)
											Brown			Black large			Black small
										2008	100	100	100	30	40	53	7	7	10
										2009	100	100	97	40	27	47	10	17	10
										2010	97	97	93	47	37	57	7	7	10
										2011	97	96.5	97	60	53.5	47	17	13.5	16.5
										2012	94	90	97	53	56	52	7	13	11

## Sheet: Fig.7
	A	heteromorphic seed number of large, middle, small-sized plants in 2010
			Brown			Black large			Black small
		L	2544	2090	2060	656	975	275	112	134	151
		M	1464	1670	1960	265	870	204	482	411	502
		S	204	110	507	252	62	496	99	61	665
	B	heteromorphic seed number of large, middle, small-sized plants in 2011
			Brown			Black large			Black small
		L	1222	1251	616	1472	1072	1273	256	362	297
		M	394	443	481	438	458	339	124	105	184
		S	254	222	227	181	187	167	43	50	56
	C	heteromorphic seed number of large, middle, small-sized plants in 2012
			Brown			Black large			Black small
		L	244	244	386	161	142	120	52	62	43
		M	0	16	76	36	37	35	11	20	9
		S	32	5	0	2	0	10	7	5	9
	D	heteromorphic seed number of different positions on inflorescence in 2011
			Brown										Black large										Black small
		a1	88	33	124	188	156	150	64	73	72	97	223	59	207	73	101	108	132	125	66	64	22	68	10	20	99	6	13	15	7
		a2	70	87	67	152	35	75	69	30	46	47	147	190	86	53	181	98	57	114	122	163	139	89	34	46	24	19	19	79	46	18
		a3	108	55	167	55	55	123	85	60	64	62	54	173	68	119	57	149	61	105	102	76	55	60	49	11	24	17	17	18	9	17
		b1	24	19	21	35	18	20	48	15	16	15	27	17	22	25	11	30	12	9	9	15	3	6	29	3	3	10	3	1	2	2
		b3	15	2	6	2	19	11	6	3	7	12	27	6	12	9	16	22	33	17	13	10	4	7	6	7	23	17	8	4	10	10
		b4	25	9	35	38	12	54	12	15	24	67	60	49	25	21	23	37	31	22	33	24	9	3	4	4	1	39	5	8	9	3
		b5	20	17	53	56	60	22	20	14	56	23	48	66	34	25	33	26	52	28	33	55	5	2	26	3	24	19	1	4	5	2
	E	germination (%) of seeds in different positions
			Brown				Black large
		a1	100	100	96	92	24	36	4	8
		a2	96	100	100	100	24	32	12	8
		a3	100	92	96	98	68	28	48	28

## Sheet: Fig.8
	A	germination behavior of seeds with or without seed coat under different light treatment
		Light								Dark
	Bll	36.6667	50	36.6667	43.3333	50	26.6667	33.3333	46.6667	56.6667	40	40	33.3333	53.3333	40	20	46.6667
	Bls	6.66667	0	16.6667	13.3333	0	3.33333	10	0	13.3333	0	20	3.33333	6.66667	6.66667	20	13.3333
	Br	66.67	86.67	70	90	83.33	70	83.33	80	86.67	83.33	93.33	80	80	80	83.33	90
	Blla	93.33	93.33	43.33	90	73.33	83.33	96.67	93.33	96.67	96.67	86.67	96.67	96.67	96.67	93.33	76.67
	Blsa	93.33	93.33	93.33	90	86.67	90	76.67	60	93.33	83.33	70	93.33	53.33	73.33	76.67	76.67
	B	monthly germination of seeds in long-term storage under different temperature
		Br at RT				Bl at RT				Br at 4°C				Bl at 4°C
	Jul	100	97	100	100	30	43	43	37
	Aug	100	100	100	100	37	43	47	40
	Sep	100	97	97	100	57	30	40	37
	Oct	100	93	97	97	43	30	33	33	97	100	97		37	33	33
	Nov	100	97	97	93	30	33	33	17	100	97	93	93	20	20	20	13
	Dec	100	97	97	93	30	33	43	37	100	97	93	93	20	27	27	30
	Jan	97	97	100	100	23	27	30	30	100	100	100	97	33	36	30	33
	Feb	100	100	97	100	27	30	30	27	100	100	97	97	33	36	30	30
	Mar	100	97	100	97	30	33	33	57	100	97	93	97	30	33	36	47
	Apr	97	97	93	100	30	38	38	47	97	100	97	93	39	33	33	40
	May	100	100	97	97	30	43	43	37	100	97	97	100	47	33	30	33
	Jun	93	97	97	93	40	33	40	37	90	93	97	100	40	47	33	37
	Jul	100	97	93	100	43	33	27	30	100	97	97	97	40	40	40	50
	Aug	97	100	93	100	40	38	43	37	100	100	93	97	47	36	27	33
	Sep	97	97	100	100	37	40	38	40	100	93	93	97	39	36	30	33
	Oct	93	97	97	93	27	43	30	37	93	97	100	97	33	36	30	40

## Sheet: Fig.S1
		positive：stained in red			negative：not be stained
			Control		NaCl		PEG		4℃
			positive	negative	positive	negative	positive	negative	positive	negative
		Black large	41	4	37	8	43	2	38	7
		Black small	43	2	40	5	39	6	40	5
		K	Seed viability （%）
				Black large	Black small
			Control	91.1111	95.5556
			NaCl	82.2222	88.8889
			PEG	95.5556	86.6667
			4 oC	84.4444	88.8889
		L	germination （%）of three types of seeds under different treatments
			Brown				Black large				Black small
		Control	96.6667	96.6667	83.3333		10	23.3333	23.3333	30	10	6.66667	10	0
		NaCl	86.6667	90	76.6667	70	0	0	3.33333	3.33333	3.33333	3.33333	0	0
		PEG	73.3333	80	86.6667	76.6667	3.33333	3.33333	6.66667	0	3.33333	0	0	0
		4 oC	96.6667	100	96.6667	93.3333	60	46.6667	40	46.6667	3.33333	0	0	0
